# Supplementary material for: Varying Relationship Between Vascular Plant Leaf Area and Leaf Biomass Along an Elevational Gradient on the Eastern Qinghai-Tibet Plateau
Source: Front Plant Sci. 2022 Apr 12;13:824461. doi: 10.3389/fpls.2022.824461 (PMC9040073; doi:10.3389/fpls.2022.824461)
Supplement: Supplementary file 1 [file Data_Sheet_1.xlsx]

## Sheet: Appendix1-Plots information
Plot No.	Altitude (m)	Longitude	Latitude	Vegetation type
1	1050	104.79°E	33.42°N	Dry valley brush
2	1159	104.76°E	33.41°N	Dry valley brush
3	1275	104.71°E	33.40°N	Dry valley brush
4	1429	104.72°E	33.39°N	Dry valley brush
5	1491	104.73°E	33.39°N	Dry valley brush
6	1662	104.19°E	33.37°N	Secondary broad-leaved forest
7	1699	104.74°E	33.37°N	Secondary broad-leaved forest
8	1900	104.41°E	33.35°N	Secondary coniferous forests
9	2000	104.27°E	33.63°N	Secondary brush
10	2080	104.75°E	33.35°N	Secondary broad-leaved forest
11	2250	104.20°E	33.67°N	Dark coniferous forest
12	2298	104.29°E	33.63°N	Dark coniferous forest
13	2354	104.17°E	33.70°N	Secondary brush
14	2419	104.16°E	33.70°N	Dark coniferous forest
15	2434	104.17°E	33.69°N	Secondary broad-leaved forest
16	2500	104.14°E	33.72°N	Secondary brush
17	2740	104.10°E	33.71°N	Secondary brush
18	2750	104.10°E	33.71°N	Dark coniferous forest
19	2820	104.10°E	33.71°N	Dark coniferous forest
20	2827	104.09°E	33.71°N	Secondary broad-leaved forest
21	3000	104.06°E	33.70°N	Secondary brush
22	3050	104.09°E	33.74°N	Secondary broad-leaved forest
23	3055	104.09°E	33.74°N	Secondary brush
24	3071	104.09°E	33.74°N	Dark coniferous forest
25	3250	104.05°E	33.70°N	Secondary brush
26	3500	104.05°E	33.70°N	Dark coniferous forest - Alpine rhododendron thicket transition zone

## Sheet: Appendix2-Species information
Family	Genus	Species	Altitude (m)	1050	1159	1275	1429	1491	1662	1699	1900	2000	2080	2250	2298	2354	2419	2434	2500	2740	2750	2820	2827	3000	3050	3055	3071	3250	3500
			Plot No.	1	2	3	4	5	6	7	8	9	10	11	12	13	14	15	16	17	18	19	20	21	22	23	24	25	26
Actinidiaceae	Actinidia	Actinidia chinensis											√
Actinidiaceae	Actinidia	Actinidia kolomikta																						√
Actinidiaceae	Actinidia	Actinidia tetramera																	√		√
Adoxaceae	Viburnum	Viburnum mongolicum				√	√
Adoxaceae	Viburnum	Viburnum betulifolium				√																						√	√
Adoxaceae	Viburnum	Viburnum glomeratum											√
Adoxaceae	Viburnum	Viburnum erubescens					√						√								√				√			√
Adoxaceae	Viburnum	Viburnum dilatatum									√				√
Adoxaceae	Viburnum	Viburnum rhytidophyllum					√
Adoxaceae	Viburnum	Viburnum lancifolium								√
Adoxaceae	Sambucus	Sambucus williamsii																		√			√
Anacardiaceae	Cotinus	Cotinus coggygria				√	√	√			√
Anacardiaceae	Rhus	Rhus potaninii						√	√			√
Anacardiaceae	Toxicodendron	Toxicodendron vernicifluum										√
Apocynaceae	Periploca	Periploca sepium			√		√	√
Apocynaceae	Periploca	Periploca tsangii						√	√
Apocynaceae	Trachelospermum	Trachelospermum jasminoides													√
Aquifoliaceae	Ilex	Ilex pernyi									√
Araliaceae	Eleutherococcus	Eleutherococcus leucorrhizus											√
Araliaceae	Eleutherococcus	Eleutherococcus senticosus								√	√		√						√		√			√					√
Araliaceae	Aralia	Aralia elata							√					√
Araliaceae	Hedera	Hedera nepalensis								√
Asteraceae	Ajania	Ajania potaninii		√	√	√
Asteraceae	Artemisia	Artemisia gmelinii var. messerschmidiana		√
Asteraceae	Pertya	Pertya sinensis										√
Asteraceae	Aster	Aster albescens										√
Berberidaceae	Berberis	Berberis wilsoniae				√
Berberidaceae	Berberis	Berberis longispina				√
Berberidaceae	Berberis	Berberis kansuensis			√					√	√								√		√			√					√
Berberidaceae	Berberis	Berberis amurensis											√
Berberidaceae	Berberis	Berberis aggregata									√
Berberidaceae	Berberis	Berberis dubia						√				√
Berberidaceae	Caulophyllum	Caulophyllum robustum																√
Berberidaceae	Berberis	Berberis diaphana																						√
Berberidaceae	Berberis	Berberis potaninii										√
Betulaceae	Corylus	Corylus chinensis									√	√			√				√		√			√	√	√
Betulaceae	Ostryopsis	Ostryopsis davidiana					√	√				√
Betulaceae	Betula	Betula albosinensis							√									√				√	√	√	√	√	√
Betulaceae	Corylus	Corylus mandshurica													√
Betulaceae	Betula	Betula dahurica																					√			√
Betulaceae	Betula	Betula platyphylla																				√
Betulaceae	Betula	Betula utilis																			√			√				√	√
Betulaceae	Corylus	Corylus ferox										√							√
Betulaceae	Carpinus	Carpinus cordata												√
Burseraceae	Canarium	Canarium oleosum		√
Buxaceae	Buxus	Buxus sinica var. parvifolia											√
Buxaceae	Buxus	Buxus bodinieri									√
Cannabaceae	Pteroceltis	Pteroceltis tatarinowii							√
Cannabaceae	Celtis	Celtis sinensis												√
Caprifoliaceae	Lonicera	Lonicera microphylla					√	√				√			√								√	√					√
Caprifoliaceae	Dipelta	Dipelta floribunda							√
Caprifoliaceae	Lonicera	Lonicera ferdinandi															√				√			√		√	√	√
Caprifoliaceae	Lonicera	Lonicera tangutica													√								√	√		√	√		√
Caprifoliaceae	Lonicera	Lonicera webbiana												√	√						√					√
Caprifoliaceae	Lonicera	Lonicera caerulea																	√		√		√						√
Caprifoliaceae	Lonicera	Lonicera retusa																				√
Caprifoliaceae	Lonicera	Lonicera kansuensis																							√
Caprifoliaceae	Lonicera	Lonicera ligustrina var. yunnanensis																								√
Caprifoliaceae	Lonicera	Lonicera fragrantissima																								√
Caprifoliaceae	Lonicera	Lonicera trichosantha																	√		√			√					√
Caprifoliaceae	Lonicera	Lonicera nervosa										√									√
Caprifoliaceae	Lonicera	Lonicera tragophylla																			√
Caprifoliaceae	Lonicera	Lonicera japonica																	√
Caprifoliaceae	Zabelia	Zabelia biflora										√		√
Caprifoliaceae	Lonicera	Lonicera maackii										√
Caprifoliaceae	Dipelta	Dipelta elegans										√
Caprifoliaceae	Zabelia	Zabelia dielsii										√
Celastraceae	Euonymus	Euonymus phellomanus						√	√		√							√	√					√
Celastraceae	Euonymus	Euonymus nanoides															√
Celastraceae	Euonymus	Euonymus maackii															√
Celastraceae	Euonymus	Euonymus frigidus																										√
Cornaceae	Cornus	Cornus hemsleyi									√										√
Cornaceae	Alangium	Alangium chinense							√
Cornaceae	Cornus	Cornus alba							√
Cornaceae	Cornus	Cornus macrophylla							√
Cornaceae	Rhamnus	Rhamnus maximovicziana																	√
Cupressaceae	Juniperus	Juniperus formosana									√
Cupressaceae	Juniperus	Juniperus saltuaria																											√
Cupressaceae	Juniperus	Juniperus convallium																						√					√
Elaeagnaceae	Elaeagnus	Elaeagnus pungens									√
Elaeagnaceae	Elaeagnus	Elaeagnus umbellata						√	√			√		√
Elaeagnaceae	Hippophae	Hippophae rhamnoides										√				√
Elaeagnaceae	Elaeagnus	Elaeagnus bockii																	√		√
Elaeagnaceae	Elaeagnus	Elaeagnus multiflora												√
Ericaceae	Rhododendron	Rhododendron oreodoxa																			√	√		√		√	√	√	√
Ericaceae	Rhododendron	Rhododendron calophytum																									√
Ericaceae	Rhododendron	Rhododendron purdomii																											√
Ericaceae	Rhododendron	Rhododendron rufum																											√
Ericaceae	Rhododendron	Rhododendron przewalskii																											√
Ericaceae	Rhododendron	Rhododendron watsonii																										√
Euphorbiaceae	Discocleidion	Discocleidion rufescens				√
Euphorbiaceae	Alchornea	Alchornea davidii								√
Fabaceae	Indigofera	Indigofera bungeana		√				√	√
Fabaceae	Sophora	Sophora davidii		√	√			√
Fabaceae	Lespedeza	Lespedeza bicolor		√
Fabaceae	Lespedeza	Lespedeza cuneata		√
Fabaceae	Indigofera	Indigofera mairei		√
Fabaceae	Indigofera	Indigofera silvestrii		√
Fabaceae	Indigofera	Indigofera megaphylla				√					√
Fabaceae	Campylotropis	Campylotropis macrocarpa var. girlaldii				√
Fabaceae	Campylotropis	Campylotropis macrocarpa				√	√	√
Fabaceae	Indigofera	Indigofera tinctoria			√
Fabaceae	Indigofera	Indigofera amblyantha					√
Fabaceae	Caragana	Caragana boisii																√
Fagaceae	Quercus	Quercus baronii				√	√	√
Fagaceae	Fagus	Fagus engleriana											√
Fagaceae	Quercus	Quercus spinosa									√				√
Fagaceae	Quercus	Quercus mongolica									√
Fagaceae	Quercus	Quercus dentata													√
Fagaceae	Quercus	Quercus aliena var. acutiserrata												√
Fagaceae	Cyclobalanopsis	Cyclobalanopsis glauca										√
Grossulariaceae	Ribes	Ribes longeracemosum var. gracillimum											√
Grossulariaceae	Ribes	Ribes janczewskii															√		√
Grossulariaceae	Ribes	Ribes glaciale																							√	√		√	√
Grossulariaceae	Ribes	Ribes mandshuricum																							√	√
Grossulariaceae	Ribes	Ribes maximowiczii																										√
Grossulariaceae	Ribes	Ribes alpinum																										√
Grossulariaceae	Ribes	Ribes moupinense																						√
Grossulariaceae	Ribes	Ribes tenue												√
Hydrangeaceae	Philadelphus	Philadelphus kansuensis											√
Hydrangeaceae	Hydrangea	Hydrangea bretschneideri																√						√
Hydrangeaceae	Philadelphus	Philadelphus incanus																				√
Hydrangeaceae	Deutzia	Deutzia setchuenensis																						√
Hydrangeaceae	Philadelphus	Philadelphus sericanthus																						√
Hydrangeaceae	Deutzia	Deutzia albida												√
Hydrangeaceae	Deutzia	Deutzia scabra										√		√
Hydrangeaceae	Decumaria	Decumaria sinensis										√
Juglandaceae	Platycarya	Platycarya strobilacea											√		√			√
Juglandaceae	Carya	Carya cathayensis							√				√												√
Labiatae	Elsholtzia	Elsholtzia fruticosa												√
Lamiaceae	Isodon	Isodon parvifolius				√
Lamiaceae	Vitex	Vitex negundo var. heterophylla			√			√
Lardizabalaceae	Decaisnea	Decaisnea insignis																						√
Lauraceae	Lindera	Lindera communis											√
Lauraceae	Lindera	Lindera aggregata							√
Lauraceae	Litsea	Litsea pungens								√					√		√		√
Malvaceae	Tilia	Tilia tuan								√				√				√
Moraceae	Broussonetia	Broussonetia papyrifera			√				√
Oleaceae	Jasminum	Jasminum humile				√
Oleaceae	Ligustrum	Ligustrum lucidum								√
Oleaceae	Jasminum	Jasminum nudiflorum						√
Oleaceae	Fraxinus	Fraxinus paxiana										√
Paeoniaceae	Paeonia	Paeonia suffruticosa							√
Papaveraceae	Macleaya	Macleaya cordata				√
Paulowniaceae	Paulownia	Paulownia tomentosa																√
Phyllanthaceae	Leptopus	Leptopus chinensis			√	√
Pinaceae	Larix	Larix gmelinii											√
Pinaceae	Pinus	Pinus armandii							√	√	√			√	√				√
Pinaceae	Tsuga	Tsuga chinensis									√
Pinaceae	Pinus	Pinus tabuliformis									√
Pinaceae	Abies	Abies fargesii var. faxoniana					√										√				√			√			√	√	√
Pinaceae	Picea	Picea wilsonii												√	√		√	√			√
Pinaceae	Abies	Abies fabri													√			√				√	√			√
Pinaceae	Abies	Abies ernestii																									√
Pinaceae	Abies	Abies fargesii																						√					√
Pinaceae	Picea	Picea crassifolia																										√
Pinaceae	Larix	Larix gmelinii var. principis-rupprechtii																						√
Pinaceae	Picea	Picea asperata												√					√		√			√
Poaceae	Fargesia	Fargesia nitida																√						√	√		√
Poaceae	Fargesia	Fargesia spathacea																					√
Primulaceae	Myrsine	Myrsine africana											√
Ranunculaceae	Clematis	Clematis obscura												√
Rhamnaceae	Ziziphus	Ziziphus jujuba var. spinosa		√
Rhamnaceae	Berchemia	Berchemia sinica											√				√
Rhamnaceae	Rhamnus	Rhamnus davurica									√	√						√	√
Rhamnaceae	Berchemia	Berchemia floribunda									√
Rhamnaceae	Berchemia	Berchemia flavescens								√
Rosaceae	Rosa	Rosa hugonis			√	√
Rosaceae	Cotoneaster	Cotoneaster multiflorus				√
Rosaceae	Rubus	Rubus niveus				√
Rosaceae	Rosa	Rosa multiflora				√															√			√
Rosaceae	Osteomeles	Osteomeles anthyllidifolia			√
Rosaceae	Rubus	Rubus pileatus			√		√
Rosaceae	Kerria	Kerria japonica									√		√						√		√
Rosaceae	Maddenia	Maddenia hypoleuca											√			√	√			√					√
Rosaceae	Spiraea	Spiraea salicifolia											√	√
Rosaceae	Amelanchier	Amelanchier sinica											√	√
Rosaceae	Rosa	Rosa xanthina					√				√		√								√
Rosaceae	Rubus	Rubus corchorifolius											√
Rosaceae	Cotoneaster	Cotoneaster adpressus					√				√	√
Rosaceae	Cotoneaster	Cotoneaster horizontalis									√
Rosaceae	Sorbus	Sorbus koehneana									√				√							√			√			√
Rosaceae	Spiraea	Spiraea trilobata									√
Rosaceae	Cotoneaster	Cotoneaster acutifolius					√							√
Rosaceae	Sorbaria	Sorbaria sorbifolia							√							√
Rosaceae	Cotoneaster	Cotoneaster submultiflorus						√
Rosaceae	Neillia	Neillia sinensis															√
Rosaceae	Rosa	Rosa omeiensis																					√	√				√	√
Rosaceae	Potentilla	Potentilla glabra																									√		√
Rosaceae	Sorbus	Sorbus vilmorinii																								√
Rosaceae	Rubus	Rubus amabilis																						√		√		√	√
Rosaceae	Prunus	Prunus yunnanensis																										√	√
Rosaceae	Sorbus	Sorbus rehderiana																						√					√
Rosaceae	Cotoneaster	Cotoneaster soongoricus																										√	√
Rosaceae	Cotoneaster	Cotoneaster dielsianus																										√	√
Rosaceae	Spiraea	Spiraea rosthornii																											√
Rosaceae	Padus	Padus avium																	√		√			√
Rosaceae	Rosa	Rosa sweginzowii																	√		√			√
Rosaceae	Maddenia	Maddenia wilsonii																						√
Rosaceae	Spiraea	Spiraea alpina																						√
Rosaceae	Rosa	Rosa willmottiae																			√
Rosaceae	Sorbus	Sorbus tianschanica																			√
Rosaceae	Rubus	Rubus parvifolius																	√
Rosaceae	Spiraea	Spiraea japonica var. acumilata												√					√
Rosaceae	Rosa	Rosa rubus																	√
Rosaceae	Cotoneaster	Cotoneaster ambiguus																	√
Rosaceae	Spiraea	Spiraea chinensis																	√
Rosaceae	Sorbus	Sorbus discolor												√
Rosaceae	Spiraea	Spiraea velutina												√
Rosaceae	Rubus	Rubus pungens										√		√
Rosaceae	Malus	Malus baccata										√
Rosaceae	Pyracantha	Pyracantha fortuneana										√
Rutaceae	Zanthoxylum	Zanthoxylum bungeanum		√
Rutaceae	Zanthoxylum	Zanthoxylum simulans				√
Rutaceae	Zanthoxylum	Zanthoxylum nitidum									√
Rutaceae	Zanthoxylum	Zanthoxylum stenophyllum									√
Rutaceae	Zanthoxylum	Zanthoxylum piasezkii										√		√
Sabiaceae	Sabia	Sabia japonica												√
Salicaceae	Populus	Populus cathayana								√
Salicaceae	Populus	Populus davidiana								√
Salicaceae	Salix	Salix alfredii															√										√
Salicaceae	Populus	Populus purdomii										√		√				√	√
Salicaceae	Salix	Salix oritrepha														√				√						√
Salicaceae	Salix	Salix integra																					√
Salicaceae	Salix	Salix chaenomeloides																		√						√
Salicaceae	Salix	Salix sinica																		√
Salicaceae	Salix	Salix paraplesia																							√			√
Salicaceae	Salix	Salix fargesii var. kansuensis																											√
Salicaceae	Salix	Salix cathayana																	√		√			√				√
Salicaceae	Salix	Salix rehderiana																			√
Salicaceae	Salix	Salix gordejevii												√
Salicaceae	Salix	Salix cheilophila										√
Salicaceae	Populus	Populus simonii										√
Salicaceae	Salix	Salix zhouquensis										√
Sapindaceae	Acer	Acer stachyophyllum subsp. betulifolium								√	√				√
Sapindaceae	Koelreuteria	Koelreuteria paniculata								√
Sapindaceae	Acer	Acer davidii subsp. grosseri															√	√
Sapindaceae	Acer	Acer sinense																					√
Sapindaceae	Acer	Acer caesium																					√	√				√
Sapindaceae	Acer	Acer miyabei																	√										√
Sapindaceae	Sapindus	Sapindus saponaria												√															√
Scrophulariaceae	Buddleja	Buddleja lindleyana			√
Simaroubaceae	Picrasma	Picrasma quassioides										√		√					√
Smilacaceae	Smilax	Smilax china									√		√		√		√	√	√
Smilacaceae	Smilax	Smilax biumbellata							√
Solanaceae	Lycium	Lycium chinense		√
Stachyuraceae	Stachyurus	Stachyurus chinensis												√
Taxaceae	Cephalotaxus	Cephalotaxus sinensis							√
Thymelaeaceae	Wikstroemia	Wikstroemia chamaedaphne		√
Thymelaeaceae	Daphne	Daphne giraldii									√	√	√
Thymelaeaceae	Daphne	Daphne odora								√
Thymelaeaceae	Daphne	Daphne tangutica																											√
Ulmaceae	Ulmus	Ulmus lamellosa															√
Urticaceae	Boehmeria	Boehmeria nivea															√
Vitaceae	Ampelopsis	Ampelopsis glandulosa							√				√													√
Vitaceae	Ampelopsis	Ampelopsis bodinieri												√
Vitaceae	Vitis	Vitis heyneana										√
